# Supplementary material for: SDS-PAGE-Based Quantitative Assay of Hemolymph Proteins in Honeybees: Progress and Prospects for Field Application
Source: Int J Mol Sci. 2023 Jun 16;24(12):10216. doi: 10.3390/ijms241210216 (PMC10299212; doi:10.3390/ijms241210216)
Supplement: Supplementary file 1 [file ijms-24-10216-s001.zip]

Archive with 3 entries (2 files):
- ijms-2443949-supplementary/
- ijms-2443949-supplementary/suplementary table S1_EF_GI.pdf
- ijms-2443949-supplementary/supplemenary figures-EF_GI.pptx
